# Supplementary material for: Discriminating the Drivers of Edge Effects on Nest Predation: Forest Edges Reduce Capture Rates of Ship Rats (Rattus rattus), a Globally Invasive Nest Predator, by Altering Vegetation Structure
Source: PLoS One. 2014 Nov 20;9(11):e113098. doi: 10.1371/journal.pone.0113098 (PMC4239037; doi:10.1371/journal.pone.0113098)
Supplement: Table S4 — Data used in the analyses. (XLSX) [file pone.0113098.s005.xlsx]

## Sheet: RuffellEtAlRatData
Patch	Patch.trap	RatDate	Station	Rat	Dist	VegDate	Easting	Northing	Vines	Understorey	CanopyCover	TreeFerns	CanopyHeight	MidCover	Grazed	AreaHa
B86 Fenced	B86 Fenced-A1	2008	A1	0	33.333	2012-01-12	2727215	6300063	0	0	80	0	2	15	N	16.0213
B86 Fenced	B86 Fenced-A2	2008	A2	0	89.8413	2012-01-12	2727259	6300038	0	0.5	77.5	0	2	30	N	16.0213
B86 Fenced	B86 Fenced-A3	2008	A3	1	139.183	2012-01-12	2727293	6300013	0	2	40	0	0.5	90	N	16.0213
B86 Fenced	B86 Fenced-A4	2008	A4	1	159.043	2012-01-12	2727344	6300003	0	2	27.5	50	1	52.5	N	16.0213
B86 Fenced	B86 Fenced-A5	2008	A5	1	89.889	2012-01-12	2727395	6299984	0	1	67.5	35	0.5	40	N	16.0213
B86 Fenced	B86 Fenced-A6	2008	A6	0	39.6773	2012-01-12	2727442	6299983	0	1.5	75	72.5	0	35	N	16.0213
B86 Fenced	B86 Fenced-AA1	2008	AA1	0	58.1436	2012-01-12	2727225	6300100	0	1	75	80	1	17.5	N	16.0213
B86 Fenced	B86 Fenced-AA2	2008	AA2	1	101.962	2012-01-12	2727267	6300080	1	0	82.5	0	2	10	N	16.0213
B86 Fenced	B86 Fenced-AA3	2008	AA3	0	132.406	2012-01-12	2727292	6300073	0	1	80	37.5	1	42.5	N	16.0213
B86 Fenced	B86 Fenced-AA4	2008	AA4	0	146.672	2012-01-12	2727354	6300051	0	1	80	20	1	47.5	N	16.0213
B86 Fenced	B86 Fenced-AA5	2008	AA5	0	89.8942	2012-01-12	2727401	6300031	0	0.5	62.5	7.5	2	35	N	16.0213
B86 Fenced	B86 Fenced-AA6	2008	AA6	0	39.6346	2012-01-12	2727442	6300011	0	1.5	75	72.5	0	35	N	16.0213
B86 Fenced	B86 Fenced-B1	2008	B1	1	37.7343	2012-01-12	2727206	6300020	0	2	40	25	0.5	75	N	16.0213
B86 Fenced	B86 Fenced-B2	2008	B2	0	93.6554	2012-01-12	2727235	6299987	0	1.5	40	30	1	75	N	16.0213
B86 Fenced	B86 Fenced-B3	2008	B3	1	144.274	2012-01-12	2727277	6299975	0	0.5	77.5	2.5	2	27.5	N	16.0213
B86 Fenced	B86 Fenced-B4	2008	B4	1	165.192	2012-01-12	2727329	6299967	0	1	60	62.5	1	50	N	16.0213
B86 Fenced	B86 Fenced-B5	2008	B5	0	106.833	2012-01-12	2727374	6299946	0	0	75	25	1	37.5	N	16.0213
B86 Fenced	B86 Fenced-B6	2008	B6	1	51.6429	2012-01-12	2727419	6299930	0	1	72.5	10	1	12.5	N	16.0213
B86 Fenced	B86 Fenced-B7	2008	B7	0	2.64112	2012-01-12	2727469	6299923	0	0.5	75	25	1	47.5	N	16.0213
B86 Fenced	B86 Fenced-BB1	2008	BB1	1	42.4735	2012-01-12	2727227	6300160	0	1	72.5	55	1	17.5	N	16.0213
B86 Fenced	B86 Fenced-BB2	2008	BB2	0	111.541	2012-01-12	2727283	6300139	0	0.5	77.5	0	2	30	N	16.0213
B86 Fenced	B86 Fenced-BB3	2008	BB3	1	115.33	2012-01-12	2727324	6300109	0	2	65	70	0	42.5	N	16.0213
B86 Fenced	B86 Fenced-BB4	2008	BB4	0	98.8121	2012-01-12	2727368	6300101	0	1.5	70	12.5	0	72.5	N	16.0213
B86 Fenced	B86 Fenced-C1	2008	C1	1	93.6408	2012-01-12	2727171	6299966	0	1	77.5	45	1	20	N	16.0213
B86 Fenced	B86 Fenced-C2	2008	C2	0	90.2525	2012-01-12	2727213	6299953	0	1	85	27.5	2	37.5	N	16.0213
B86 Fenced	B86 Fenced-C3	2008	C3	0	120.322	2012-01-12	2727271	6299935	0	0.5	75	12.5	1.5	35	N	16.0213
B86 Fenced	B86 Fenced-C4	2008	C4	0	163.175	2012-01-12	2727315	6299915	0	2	35	5	1	90	N	16.0213
B86 Fenced	B86 Fenced-C5	2008	C5	0	113.098	2012-01-12	2727356	6299908	0	1.5	80	10	0	75	N	16.0213
B86 Fenced	B86 Fenced-C6	2008	C6	0	49.9181	2012-01-12	2727408	6299882	1	0.5	72.5	7.5	2	40	N	16.0213
B86 Fenced	B86 Fenced-C7	2008	C7	1	23.642	2012-01-12	2727448	6299873	1	0	70	10	2	17.5	N	16.0213
B86 Fenced	B86 Fenced-CC1	2008	CC1	0	68.4082	2012-01-12	2727257	6300208	0	1	70	17.5	0.5	67.5	N	16.0213
B86 Fenced	B86 Fenced-CC2	2008	CC2	0	38.2155	2012-01-12	2727302	6300201	0	1	82.5	5	1.5	45	N	16.0213
B86 Fenced	B86 Fenced-CC3	2008	CC3	0	47.5073	2012-01-12	2727339	6300160	0	0.5	70	22.5	0	50	N	16.0213
B86 Fenced	B86 Fenced-CC4	2008	CC4	1	48.1608	2012-01-12	2727384	6300142	0	1.5	67.5	2.5	0	55	N	16.0213
B86 Fenced	B86 Fenced-D1	2008	D1	0	49.9162	2012-01-12	2727166	6299932	0	1.5	62.5	65	0	65	N	16.0213
B86 Fenced	B86 Fenced-D2	2008	D2	0	25.5717	2012-01-12	2727201	6299903	0	1	60	67.5	1	35	N	16.0213
B86 Fenced	B86 Fenced-D3	2008	D3	1	55.4932	2012-01-12	2727233	6299895	0	2	42.5	27.5	0	82.5	N	16.0213
B86 Fenced	B86 Fenced-D4	2008	D4	1	101.017	2012-01-12	2727269	6299876	0	2	62.5	77.5	1	20	N	16.0213
B86 Fenced	B86 Fenced-D5	2008	D5	0	136.583	2012-01-12	2727323	6299857	0	1.5	57.5	52.5	0	35	N	16.0213
B86 Fenced	B86 Fenced-D6	2008	D6	0	118.892	2012-01-12	2727369	6299839	0	1.5	72.5	55	0	45	N	16.0213
B86 Fenced	B86 Fenced-D7	2008	D7	1	77.3366	2012-01-12	2727429	6299818	1	1.5	67.5	20	1	30	N	16.0213
B86 Fenced	B86 Fenced-D8	2008	D8	0	37.3	2012-01-12	2727482	6299803	0	1	65	10	2	60	N	16.0213
B86 Fenced	B86 Fenced-DD1	2008	DD1	0	1	2012-01-12	2727193	6300277	0	1	75	0	1	70	N	16.0213
B86 Fenced	B86 Fenced-DD2	2008	DD2	0	27.8936	2012-01-12	2727213	6300243	0	0	80	35	0.5	10	N	16.0213
B86 Fenced	B86 Fenced-E3	2008	E3	0	43.3955	2012-01-12	2727215	6299854	1	1	67.5	2.5	0	37.5	N	16.0213
B86 Fenced	B86 Fenced-E4	2008	E4	0	84.9446	2012-01-12	2727270	6299831	0	1	57.5	72.5	0.5	27.5	N	16.0213
B86 Fenced	B86 Fenced-E5	2008	E5	0	80.5995	2012-01-12	2727322	6299812	1	1.5	65	35	1.5	47.5	N	16.0213
B86 Fenced	B86 Fenced-E6	2008	E6	1	60.8928	2012-01-12	2727376	6299794	1	1	67.5	30	0.5	55	N	16.0213
B86 Fenced	B86 Fenced-E7	2008	E7	1	22.8174	2012-01-12	2727419	6299771	0	1.5	65	40	0.5	57.5	N	16.0213
B86 Fenced	B86 Fenced-F3	2008	F3	1	33.3239	2012-01-12	2727210	6299806	0	1	62.5	15	2	70	N	16.0213
B86 Fenced	B86 Fenced-F4	2008	F4	1	17.0188	2012-01-12	2727248	6299780	0	2	62.5	100	0	17.5	N	16.0213
B86 Fenced	B86 Fenced-F5	2008	F5	1	30.4469	2012-01-12	2727317	6299773	0	1.5	70	10	1	87.5	N	16.0213
B86 Fenced	B86 Fenced-F6	2008	F6	0	24.0848	2012-01-12	2727357	6299764	0	1.5	72.5	47.5	0	50	N	16.0213
B86 Grazed	B86 Grazed-B-1	2008	B-1	0	17.5464	2012-01-12	2727106	6300057	0	0	82.5	5	1	10	Y	16.0213
B86 Grazed	B86 Grazed-B0	2008	B0	0	30.0498	2012-01-12	2727161	6300035	0	0	65	17.5	1	40	Y	16.0213
B86 Grazed	B86 Grazed-C-1	2008	C-1	0	16.8672	2012-01-12	2727088	6299998	0	0	70	2.5	1	65	Y	16.0213
B86 Grazed	B86 Grazed-D-1	2008	D-1	0	31.1356	2012-01-12	2727073	6299952	0	0	85	0	2	0	Y	16.0213
B86 Grazed	B86 Grazed-D0	2008	D0	0	59.2423	2012-01-12	2727127	6299946	0	0	75	0	2	10	Y	16.0213
Dennis	Dennis-A-1	2009	A-1	0	45.8924	2012-01-06	2720247	6295826	1	0.5	70	2.5	2	22.5	N	12.1546
Dennis	Dennis-A0	2009	A0	0	86.0877	2012-01-06	2720283	6295807	1	2	72.5	0	1	60	N	12.1546
Dennis	Dennis-A1	2009	A1	0	110.127	2012-01-06	2720338	6295789	1	2	85	5	0	22.5	N	12.1546
Dennis	Dennis-A2	2009	A2	0	126.801	2012-01-06	2720377	6295763	1	2	80	37.5	1	37.5	N	12.1546
Dennis	Dennis-A3	2009	A3	0	107.901	2012-01-06	2720437	6295731	1	1.5	82.5	10	2	20	N	12.1546
Dennis	Dennis-A4	2009	A4	0	61.4881	2012-01-06	2720482	6295732	1	1	77.5	0	2	55	N	12.1546
Dennis	Dennis-A5	2009	A5	0	20.5974	2012-01-06	2720530	6295706	1	1	70	0	2	70	N	12.1546
Dennis	Dennis-AA-1	2009	AA-1	0	19.0414	2012-01-06	2720265	6295866	1	0	70	0	2	27.5	N	12.1546
Dennis	Dennis-AA0	2009	AA0	0	16.0611	2012-01-06	2720303	6295860	1	2	72.5	0	1	37.5	N	12.1546
Dennis	Dennis-AA1	2009	AA1	0	68.0935	2012-01-06	2720344	6295827	1	1.5	77.5	10	1	55	N	12.1546
Dennis	Dennis-AA2	2009	AA2	0	64.6248	2012-01-06	2720395	6295809	1	2	77.5	35	0	37.5	N	12.1546
Dennis	Dennis-AA3	2009	AA3	0	56.2136	2012-01-06	2720454	6295780	0	1	55	0	2	75	N	12.1546
Dennis	Dennis-AA4	2009	AA4	0	9.72726	2012-01-06	2720497	6295780	1	2	77.5	95	0	20	N	12.1546
Dennis	Dennis-B-1	2009	B-1	0	66.7154	2012-01-06	2720220	6295785	1	2	80	0	0.5	62.5	N	12.1546
Dennis	Dennis-B-2	2009	B-2	0	32.6681	2012-01-06	2720185	6295791	1	2	67.5	45	0	85	N	12.1546
Dennis	Dennis-B0	2009	B0	0	119.696	2012-01-06	2720264	6295765	1	2	72.5	7.5	1	47.5	N	12.1546
Dennis	Dennis-B1	2009	B1	0	169.095	2012-01-06	2720319	6295740	0	2	67.5	55	0	40	N	12.1546
Dennis	Dennis-B2	2009	B2	0	181.466	2012-01-06	2720363	6295722	1	2	65	20	0	67.5	N	12.1546
Dennis	Dennis-B3	2009	B3	0	142.718	2012-01-06	2720424	6295703	1	2	70	17.5	2	37.5	N	12.1546
Dennis	Dennis-B4	2009	B4	0	95.1111	2012-01-06	2720454	6295671	1	2	75	0	0	67.5	N	12.1546
Dennis	Dennis-B5	2009	B5	0	28.0991	2012-01-06	2720505	6295657	1	1	52.5	0	2	55	N	12.1546
Dennis	Dennis-BB2	2009	BB2	0	9.97696	2012-01-06	2720410	6295850	0	0.5	62.5	32.5	0	20	N	12.1546
Dennis	Dennis-BB3	2009	BB3	0	4.28699	2012-01-06	2720475	6295831	1	1	72.5	50	0	12.5	N	12.1546
Dennis	Dennis-C-1	2009	C-1	0	115.342	2012-01-06	2720221	6295737	1	2	85	35	0	25	N	12.1546
Dennis	Dennis-C-2	2009	C-2	0	93.4746	2012-01-06	2720180	6295730	1	2	70	22.5	1	60	N	12.1546
Dennis	Dennis-C-3	2009	C-3	0	12.7441	2012-01-06	2720127	6295768	0	1	65	70	0	35	N	12.1546
Dennis	Dennis-C0	2009	C0	0	135.575	2012-01-06	2720250	6295740	1	2	70	35	0	32.5	N	12.1546
Dennis	Dennis-C1	2009	C1	0	155.257	2012-01-06	2720298	6295694	0	2	45	65	0	37.5	N	12.1546
Dennis	Dennis-C2	2009	C2	0	143.333	2012-01-06	2720345	6295668	0	2	57.5	82.5	0	40	N	12.1546
Dennis	Dennis-C3	2009	C3	1	101.888	2012-01-06	2720399	6295644	1	0.5	77.5	0	2	45	N	12.1546
Dennis	Dennis-C4	2009	C4	0	77.2122	2012-01-06	2720436	6295636	1	2	72.5	25	0	45	N	12.1546
Dennis	Dennis-C5	2009	C5	0	33.269	2012-01-06	2720488	6295620	1	1.5	75	5	2	62.5	N	12.1546
Dennis	Dennis-D-1	2009	D-1	0	58.345	2012-01-06	2720201	6295681	1	2	62.5	45	0	77.5	N	12.1546
Dennis	Dennis-D-2	2009	D-2	0	55.0283	2012-01-06	2720169	6295697	0	2	77.5	0	0	77.5	N	12.1546
Dennis	Dennis-D-3	2009	D-3	0	17.3311	2012-01-06	2720114	6295740	1	1	55	32.5	0	60	N	12.1546
Dennis	Dennis-D0	2009	D0	0	92.0892	2012-01-06	2720238	6295667	1	1.5	42.5	65	0	70	N	12.1546
Dennis	Dennis-D1	2009	D1	0	94.9372	2012-01-06	2720283	6295648	1	1.5	60	85	1	25	N	12.1546
Dennis	Dennis-D2	2009	D2	0	99.2125	2012-01-06	2720332	6295635	1	2	65	45	0	32.5	N	12.1546
Dennis	Dennis-D3	2009	D3	0	76.2527	2012-01-06	2720377	6295610	1	2	80	45	0	42.5	N	12.1546
Dennis	Dennis-D4	2009	D4	0	52.6976	2012-01-06	2720410	6295607	1	2	62.5	25	0	37.5	N	12.1546
Dennis	Dennis-E-1	2009	E-1	0	28.3131	2012-01-06	2720190	6295646	1	1	75	45	0	20	N	12.1546
Dennis	Dennis-E0	2009	E0	0	68.9782	2012-01-06	2720224	6295625	1	1	50	5	0	65	N	12.1546
Dennis	Dennis-E1	2009	E1	0	33.8502	2012-01-06	2720272	6295601	1	2	77.5	45	1	50	N	12.1546
Dennis	Dennis-F-1	2009	F-1	0	21.0599	2012-01-06	2720161	6295607	1	1	62.5	85	0	32.5	N	12.1546
Dennis	Dennis-F0	2009	F0	0	51.604	2012-01-06	2720214	6295603	0	2	67.5	32.5	1	47.5	N	12.1546
Fatty Fenced	Fatty Fenced-A1	2008	A1	0	47.8955	2012-01-12	2727033	6298933	0	0.5	47.5	12.5	2	40	N	15.078
Fatty Fenced	Fatty Fenced-A2	2008	A2	0	10.3961	2012-01-12	2727078	6298914	0	1.5	52.5	0	2	80	N	15.078
Fatty Fenced	Fatty Fenced-A3	2008	A3	0	12.8807	2012-01-12	2727112	6298908	0	1.5	35	7.5	1.5	80	N	15.078
Fatty Fenced	Fatty Fenced-A4	2008	A4	1	27.2946	2012-01-12	2727162	6298879	0	1	47.5	7.5	2	75	N	15.078
Fatty Fenced	Fatty Fenced-B1	2008	B1	0	53.1536	2012-01-12	2727010	6298897	0	0.5	55	12.5	2	27.5	N	15.078
Fatty Fenced	Fatty Fenced-B2	2008	B2	1	77.2886	2012-01-12	2727042	6298875	0	0	67.5	0	1	50	N	15.078
Fatty Fenced	Fatty Fenced-B3	2008	B3	1	40.4939	2012-01-12	2727089	6298878	0	1	47.5	17.5	1	50	N	15.078
Fatty Fenced	Fatty Fenced-B4	2008	B4	0	62.987	2012-01-12	2727149	6298851	0	2	52.5	5	1.5	50	N	15.078
Fatty Fenced	Fatty Fenced-B5	2008	B5	0	58.5852	2012-01-12	2727180	6298828	0	1	42.5	5	2	72.5	N	15.078
Fatty Fenced	Fatty Fenced-C0	2008	C0	0	40.7161	2012-01-12	2726928	6298880	1	0	60	22.5	0.5	12.5	N	15.078
Fatty Fenced	Fatty Fenced-C1	2008	C1	0	61.1208	2012-01-12	2726985	6298848	0	1	57.5	42.5	1.5	20	N	15.078
Fatty Fenced	Fatty Fenced-C2	2008	C2	0	104.191	2012-01-12	2727043	6298845	0	1.5	52.5	7.5	2	72.5	N	15.078
Fatty Fenced	Fatty Fenced-C3	2008	C3	0	103.084	2012-01-12	2727086	6298829	0	0	47.5	5	2	12.5	N	15.078
Fatty Fenced	Fatty Fenced-C4	2008	C4	0	33.9051	2012-01-12	2727142	6298897	0	1	45	5	1.5	65	N	15.078
Fatty Fenced	Fatty Fenced-C5	2008	C5	0	53.4134	2012-01-12	2727168	6298787	0	1.5	45	7.5	1	57.5	N	15.078
Fatty Fenced	Fatty Fenced-D-1	2008	D-1	0	24.7483	2012-01-12	2726877	6298833	0	0.5	17.5	7.5	1.5	27.5	N	15.078
Fatty Fenced	Fatty Fenced-D0	2008	D0	0	72.1911	2012-01-12	2726914	6298821	0	0	75	5	2	42.5	N	15.078
Fatty Fenced	Fatty Fenced-D1	2008	D1	0	77.2114	2012-01-12	2726967	6298800	0	0.5	55	5	1.5	65	N	15.078
Fatty Fenced	Fatty Fenced-D2	2008	D2	0	46.632	2012-01-12	2727012	6298786	0	1	77.5	30	1.5	60	N	15.078
Fatty Fenced	Fatty Fenced-D3	2008	D3	1	26.508	2012-01-12	2727060	6298767	0	1	65	5	0	62.5	N	15.078
Fatty Fenced	Fatty Fenced-D4	2008	D4	1	14.5018	2012-01-12	2727113	6298742	0	0	70	22.5	1.5	45	N	15.078
Fatty Fenced	Fatty Fenced-E-1	2008	E-1	0	33.3357	2011-12-21	2726851	6298786	0	1	77.5	5	2	20	N	15.078
Fatty Fenced	Fatty Fenced-E0	2008	E0	1	30.8813	2011-12-21	2726998	6298772	0	1.5	57.5	15	1	80	N	15.078
Fatty Fenced	Fatty Fenced-E1	2008	E1	0	21.4721	2011-12-21	2726946	6298754	0	2	47.5	25	0	77.5	N	15.078
Fatty Fenced	Fatty Fenced-F-1	2008	F-1	1	37.422	2011-12-21	2726837	6298741	0	2	77.5	40	0	12.5	N	15.078
Fatty Fenced	Fatty Fenced-F0	2008	F0	0	18.4346	2011-12-21	2726878	6298732	0	1.5	55	32.5	1	75	N	15.078
Fatty Fenced	Fatty Fenced-G-1	2008	G-1	0	52.5928	2011-12-21	2726812	6298703	0	0	75	20	1.5	17.5	N	15.078
Fatty Fenced	Fatty Fenced-G-2	2008	G-2	0	11.0554	2011-12-21	2726779	6298723	1	1	72.5	15	1	65	N	15.078
Fatty Fenced	Fatty Fenced-G0	2008	G0	0	4.50111	2011-12-21	2726875	6298698	0	0	32.5	0	1	92.5	N	15.078
Fatty Fenced	Fatty Fenced-H-1	2008	H-1	1	72.9881	2011-12-21	2726805	6298662	1	1	65	52.5	1.5	30	N	15.078
Fatty Fenced	Fatty Fenced-H-2	2008	H-2	0	21.8258	2011-12-21	2726751	6298670	1	1	72.5	55	1	37.5	N	15.078
Fatty Fenced	Fatty Fenced-H0	2008	H0	0	32.2251	2011-12-21	2726854	6298649	0	0	65	15	1	35	N	15.078
Fatty Fenced	Fatty Fenced-I-1	2008	I-1	1	93.9115	2011-12-21	2726785	6298613	1	1	67.5	30	1	27.5	N	15.078
Fatty Fenced	Fatty Fenced-I-2	2008	I-2	0	27.9026	2011-12-21	2726724	6298621	0	1	80	50	1	32.5	N	15.078
Fatty Fenced	Fatty Fenced-I0	2008	I0	0	62.5267	2011-12-21	2726835	6298601	0	0	70	25	1	52.5	N	15.078
Fatty Fenced	Fatty Fenced-I1	2008	I1	0	22.1559	2011-12-21	2726872	6298587	1	0	67.5	10	1.5	0	N	15.078
Fatty Fenced	Fatty Fenced-J-1	2008	J-1	0	27.0231	2011-12-21	2726755	6298560	1	0	72.5	2.5	2	47.5	N	15.078
Fatty Fenced	Fatty Fenced-J-2	2008	J-2	0	16.9713	2011-12-21	2726720	6298582	0	0.5	80	0	0	55	N	15.078
Fatty Fenced	Fatty Fenced-J0	2008	J0	0	63.329	2011-12-21	2726810	6298550	1	0	72.5	0	2	0	N	15.078
Fatty Fenced	Fatty Fenced-K-1	2008	K-1	0	27.7539	2011-12-21	2726749	6298525	0	0	77.5	0	2	20	N	15.078
Fatty Fenced	Fatty Fenced-L-1	2008	L-1	0	36.47	2011-12-21	2726724	6298471	0	0	47.5	40	0	47.5	N	15.078
Fatty Fenced	Fatty Fenced-M-1	2008	M-1	0	26.8814	2011-12-21	2726707	6298429	0	0	52.5	0	0	52.5	N	15.078
Fatty Grazed	Fatty Grazed-AA1	2008	AA1	0	43.2868	2012-01-10	2727049	6298973	0	0	55	0	1	25	Y	15.078
Fatty Grazed	Fatty Grazed-AA3	2008	AA3	0	18.3724	2012-01-10	2727135	6298958	0	0	70	0	1.5	47.5	Y	15.078
Fatty Grazed	Fatty Grazed-BB-1	2008	BB-1	0	0.63129	2012-01-10	2726980	6299056	0	0	30	0	0	92.5	Y	15.078
Fatty Grazed	Fatty Grazed-BB-3	2008	BB-3	0	0.340705	2012-01-10	2726888	6299086	0	0	72.5	0	1	70	Y	15.078
Fatty Grazed	Fatty Grazed-BB0	2008	BB0	1	10.1328	2012-01-10	2727025	6299047	0	0	75	0	0	30	Y	15.078
Fatty Grazed	Fatty Grazed-BB1	2008	BB1	0	6.94723	2012-01-10	2727062	6299024	0	0	47.5	0	0	70	Y	15.078
Fatty Grazed	Fatty Grazed-BB2	2008	BB2	0	37.3338	2012-01-10	2727109	6299008	0	0	57.5	0	0.5	40	Y	15.078
Fatty Grazed	Fatty Grazed-BB3	2008	BB3	0	32.0733	2012-01-10	2727147	6299009	0	0	67.5	0	0.5	30	Y	15.078
Fatty Grazed	Fatty Grazed-CC0	2008	CC0	0	31.5731	2012-01-10	2727037	6299089	0	0	55	0	0.5	42.5	Y	15.078
Fatty Grazed	Fatty Grazed-CC1	2008	CC1	0	31.7043	2012-01-10	2727078	6299065	0	0	50	0	0.5	52.5	Y	15.078
Fatty Grazed	Fatty Grazed-CC3	2008	CC3	0	0.845066	2012-01-10	2727164	6299052	0	0	50	0	0	72.5	Y	15.078
Flag Bush	Flag Bush-A1	2008	A1	1	2.80183	2011-12-20	2721892	6302614	0	1.5	62.5	7.5	0	50	Y	8.21328
Flag Bush	Flag Bush-A2	2008	A2	1	12.7703	2011-12-20	2721908	6302570	1	0	85	0	1	32.5	Y	8.21328
Flag Bush	Flag Bush-A3	2008	A3	1	30.7212	2011-12-20	2721936	6302528	1	1	55	0	1	72.5	Y	8.21328
Flag Bush	Flag Bush-A4	2008	A4	1	54.6331	2011-12-20	2721953	6302483	1	1	80	0	2	35	Y	8.21328
Flag Bush	Flag Bush-A5	2008	A5	0	17.329	2011-12-20	2721971	6302444	1	0	85	0	2	15	Y	8.21328
Flag Bush	Flag Bush-AA4	2008	AA4	0	19.2709	2011-12-20	2721994	6302501	0	0	70	0	1.5	25	Y	8.21328
Flag Bush	Flag Bush-AA5	2008	AA5	1	24.6754	2011-12-20	2722017	6302472	0	0	60	7.5	1.5	25	Y	8.21328
Flag Bush	Flag Bush-AA6	2008	AA6	0	25.4102	2011-12-20	2722046	6302430	1	0	62.5	0	1.5	27.5	Y	8.21328
Flag Bush	Flag Bush-B1	2008	B1	1	64.9211	2011-12-20	2721846	6302593	1	0.5	65	10	2	37.5	Y	8.21328
Flag Bush	Flag Bush-B2	2008	B2	0	53.7742	2011-12-20	2721879	6302548	1	0	65	2.5	2	10	Y	8.21328
Flag Bush	Flag Bush-B3	2008	B3	0	61.1934	2011-12-20	2721893	6302500	1	0.5	52.5	0	2	45	Y	8.21328
Flag Bush	Flag Bush-B4	2008	B4	0	4.99988	2011-12-20	2721912	6302454	1	0	90	0	1	32.5	Y	8.21328
Flag Bush	Flag Bush-C1	2008	C1	0	78.1839	2011-12-20	2721813	6302576	1	0	75	7.5	1	7.5	Y	8.21328
Flag Bush	Flag Bush-C2	2008	C2	1	97.7852	2011-12-20	2721826	6302530	1	0	82.5	0	2	30	Y	8.21328
Flag Bush	Flag Bush-C3	2008	C3	1	44.2016	2011-12-20	2721846	6302489	1	0	60	0	2	30	Y	8.21328
Flag Bush	Flag Bush-D0	2008	D0	0	52.3838	2011-12-20	2721748	6302587	0	0	47.5	0	2	5	Y	8.21328
Flag Bush	Flag Bush-D1	2008	D1	0	99.4862	2011-12-20	2721758	6302551	1	0.5	80	5	1.5	10	Y	8.21328
Flag Bush	Flag Bush-D2	2008	D2	0	83.5828	2011-12-20	2721777	6302515	1	1	52.5	10	0	60	Y	8.21328
Flag Bush	Flag Bush-D3	2008	D3	0	12.9882	2011-12-20	2721797	6302462	1	0	70	0	1.5	40	Y	8.21328
Flag Bush	Flag Bush-E-1	2008	E-1	1	26.8655	2011-12-20	2721676	6302603	0	0	65	0	2	5	Y	8.21328
Flag Bush	Flag Bush-E0	2008	E0	0	59.0582	2011-12-20	2721692	6302565	1	0	85	0	2	10	Y	8.21328
Flag Bush	Flag Bush-E1	2008	E1	1	94.0704	2011-12-20	2721724	6302522	1	0	80	0	1	0	Y	8.21328
Flag Bush	Flag Bush-E2	2008	E2	0	72.2862	2011-12-20	2721732	6302486	1	0	77.5	0	2	5	Y	8.21328
Flag Bush	Flag Bush-E3	2008	E3	0	6.85476	2011-12-20	2721754	6302438	1	0	75	0	1.5	25	Y	8.21328
Flag Bush	Flag Bush-F1	2008	F1	1	35.1165	2011-12-20	2721670	6302515	1	0	72.5	0	2	5	Y	8.21328
Flag Bush	Flag Bush-F2	2008	F2	0	43.8687	2011-12-20	2721701	6302463	1	0	82.5	0	1	0	Y	8.21328
Flag Bush	Flag Bush-G1	2008	G1	0	17.5819	2011-12-20	2721632	6302487	1	0	55	0	1	95	Y	8.21328
Flag Bush	Flag Bush-G2	2008	G2	1	37.6488	2011-12-20	2721648	6302447	1	0	80	2.5	2	10	Y	8.21328
Flag Bush	Flag Bush-H2	2008	H2	0	29.1241	2011-12-20	2721606	6302430	0	0	87.5	0	2	65	Y	8.21328
Jacks	Jacks-A-1	2009	A-1	0	78.3646	2011-12-15	2721685	6297153	1	1	55	92.5	1	10	N	18.9032
Jacks	Jacks-A-2	2009	A-2	0	17.2401	2011-12-15	2721630	6297164	0	0	65	15	2	30	N	18.9032
Jacks	Jacks-A0	2009	A0	0	105.454	2011-12-15	2721732	6297139	0	0	60	25	1.5	30	N	18.9032
Jacks	Jacks-A1	2009	A1	0	103.533	2011-12-15	2721772	6297118	1	1	55	72.5	0.5	15	N	18.9032
Jacks	Jacks-A2	2009	A2	0	63.3133	2011-12-15	2721819	6297101	1	1	67.5	7.5	0.5	30	N	18.9032
Jacks	Jacks-A3	2009	A3	1	93.6404	2011-12-15	2721865	6297063	1	0	72.5	15	1	10	N	18.9032
Jacks	Jacks-A4	2009	A4	1	114.463	2011-12-15	2721910	6297051	1	2	27.5	32.5	1	77.5	N	18.9032
Jacks	Jacks-A5	2009	A5	0	56.8492	2011-12-15	2721958	6297045	0	0	67.5	0	2	10	N	18.9032
Jacks	Jacks-AA-1	2009	AA-1	0	51.4938	2011-12-15	2721701	6297194	1	1	52.5	47.5	1.5	52.5	N	18.9032
Jacks	Jacks-AA-2	2009	AA-2	0	13.2531	2011-12-15	2721658	6297204	0	0	45	10	1.5	57.5	N	18.9032
Jacks	Jacks-AA0	2009	AA0	0	35.9742	2011-12-15	2721757	6297188	1	0.5	70	5	2	30	N	18.9032
Jacks	Jacks-AA1	2009	AA1	0	51.9194	2011-12-15	2721789	6297155	0	0	60	7.5	2	22.5	N	18.9032
Jacks	Jacks-AA2	2009	AA2	0	31.3705	2011-12-15	2721830	6297138	0	0	60	7.5	0.5	20	N	18.9032
Jacks	Jacks-AA3	2009	AA3	0	24.8883	2011-12-15	2721878	6297120	1	0	42.5	0	2	12.5	N	18.9032
Jacks	Jacks-AA4	2009	AA4	0	56.7828	2011-12-15	2721929	6297101	1	1	57.5	12.5	2	45	N	18.9032
Jacks	Jacks-AA5	2009	AA5	0	16.6825	2011-12-15	2721981	6297091	0	1	60	82.5	0	15	N	18.9032
Jacks	Jacks-B-1	2009	B-1	0	90.9381	2011-12-15	2721658	6297096	0	1	37.5	52.5	0.5	55	N	18.9032
Jacks	Jacks-B-2	2009	B-2	0	19.4749	2011-12-15	2721607	6297124	1	0.5	77.5	2.5	2	20	N	18.9032
Jacks	Jacks-B0	2009	B0	0	168.84	2011-12-15	2721706	6297058	0	1	52.5	30	2	47.5	N	18.9032
Jacks	Jacks-B1	2009	B1	1	155.77	2011-12-15	2721755	6297065	0	1.5	45	57.5	1	12.5	N	18.9032
Jacks	Jacks-B2	2009	B2	1	138.433	2011-12-15	2721792	6297047	1	0.5	57.5	7.5	1.5	12.5	N	18.9032
Jacks	Jacks-B3	2009	B3	0	143.359	2011-12-15	2721842	6297024	1	0.5	60	17.5	1.5	50	N	18.9032
Jacks	Jacks-B4	2009	B4	0	151.954	2011-12-15	2721891	6297003	1	1	55	5	1.5	77.5	N	18.9032
Jacks	Jacks-B5	2009	B5	0	76.6815	2011-12-15	2721950	6296995	0	1	67.5	12.5	1	42.5	N	18.9032
Jacks	Jacks-B6	2009	B6	1	37.6237	2011-12-15	2721991	6296967	0	0.5	80	7.5	2	32.5	N	18.9032
Jacks	Jacks-BB-1	2009	BB-1	0	5.14444	2011-12-15	2721719	6297233	0	1	65	82.5	0	7.5	N	18.9032
Jacks	Jacks-BB4	2009	BB4	0	1.56873	2011-12-15	2721950	6297149	0	0	62.5	0	0.5	17.5	N	18.9032
Jacks	Jacks-C-1	2009	C-1	0	97.9404	2011-12-15	2721638	6297052	0	1	42.5	37.5	2	40	N	18.9032
Jacks	Jacks-C-2	2009	C-2	1	41.7937	2011-12-15	2721590	6297060	1	1	55	12.5	2	47.5	N	18.9032
Jacks	Jacks-C0	2009	C0	0	160.834	2011-12-15	2721688	6297039	0	0.5	30	60	0	30	N	18.9032
Jacks	Jacks-C1	2009	C1	0	210.855	2011-12-15	2721720	6297016	1	0	75	10	2	12.5	N	18.9032
Jacks	Jacks-C2	2009	C2	1	207.1	2011-12-15	2721767	6296999	1	1	50	47.5	1	37.5	N	18.9032
Jacks	Jacks-C3	2009	C3	0	196.953	2011-12-15	2721821	6296985	1	1	82.5	7.5	0	32.5	N	18.9032
Jacks	Jacks-C4	2009	C4	0	182.733	2011-12-15	2721850	6296953	0	1	55	15	2	20	N	18.9032
Jacks	Jacks-C5	2009	C5	1	124.817	2011-12-15	2721916	6296945	1	0.5	50	20	2	37.5	N	18.9032
Jacks	Jacks-C6	2009	C6	0	73.1633	2011-12-15	2721964	6296928	0	1	57.5	17.5	2	37.5	N	18.9032
Jacks	Jacks-C7	2009	C7	0	13.3133	2011-12-15	2722009	6296905	1	1	60	20	1	45	N	18.9032
Jacks	Jacks-D-1	2009	D-1	0	85.7007	2011-12-15	2721604	6297022	0	0.5	50	42.5	1	27.5	N	18.9032
Jacks	Jacks-D-2	2009	D-2	0	58.5642	2011-12-15	2721583	6297032	0	1	57.5	0	1	77.5	N	18.9032
Jacks	Jacks-D-3	2009	D-3	0	12.3942	2011-12-15	2721532	6297034	1	1	82.5	7.5	1	20	N	18.9032
Jacks	Jacks-D0	2009	D0	0	179.94	2011-12-15	2721673	6296990	1	0	67.5	0	2	20	N	18.9032
Jacks	Jacks-D1	2009	D1	0	211.625	2011-12-15	2721708	6296972	1	0.5	57.5	15	0	25	N	18.9032
Jacks	Jacks-D2	2009	D2	1	205.599	2011-12-15	2721746	6296958	0	1	45	62.5	0	37.5	N	18.9032
Jacks	Jacks-D3	2009	D3	0	182.717	2011-12-15	2721798	6296930	1	1	52.5	15	1	35	N	18.9032
Jacks	Jacks-D4	2009	D4	0	147.341	2011-12-15	2721843	6296912	0	1	62.5	57.5	1	32.5	N	18.9032
Jacks	Jacks-D5	2009	D5	0	92.8643	2011-12-15	2721898	6296901	0	1	70	32.5	1	40	N	18.9032
Jacks	Jacks-D6	2009	D6	0	44.1039	2011-12-15	2721939	6296886	1	1.5	70	42.5	1	35	N	18.9032
Jacks	Jacks-D7	2009	D7	0	11.2424	2011-12-15	2721995	6296872	0	0	55	0	1	47.5	N	18.9032
Jacks	Jacks-E-1	2009	E-1	0	130.997	2011-12-15	2721592	6296963	1	1	67.5	15	2	60	N	18.9032
Jacks	Jacks-E-2	2009	E-2	0	94.3389	2011-12-15	2721560	6296974	0	1	65	0	1.5	55	N	18.9032
Jacks	Jacks-E-3	2009	E-3	0	39.0952	2011-12-15	2721518	6296992	0	1.5	72.5	50	0	10	N	18.9032
Jacks	Jacks-E0	2009	E0	0	168.494	2011-12-15	2721662	6296945	0	1	45	70	0.5	37.5	N	18.9032
Jacks	Jacks-E1	2009	E1	0	147.056	2011-12-15	2721713	6296920	1	1	77.5	17.5	1	40	N	18.9032
Jacks	Jacks-E2	2009	E2	0	140.072	2011-12-15	2721749	6296900	0	1.5	47.5	70	1	20	N	18.9032
Jacks	Jacks-E3	2009	E3	0	127.081	2011-12-15	2721793	6296883	1	1.5	67.5	27.5	0.5	55	N	18.9032
Jacks	Jacks-E4	2009	E4	0	86.7391	2011-12-15	2721833	6296859	0	1	42.5	42.5	1	27.5	N	18.9032
Jacks	Jacks-E5	2009	E5	0	47.0375	2011-12-15	2721882	6296837	0	1.5	42.5	37.5	1	50	N	18.9032
Jacks	Jacks-E6	2009	E6	0	21.5422	2011-12-15	2721912	6296823	0	1	57.5	12.5	1.5	55	N	18.9032
Jacks	Jacks-F-1	2009	F-1	0	99.8916	2011-12-15	2721594	6296929	1	2	7.5	27.5	1	60	N	18.9032
Jacks	Jacks-F-2	2009	F-2	0	76.7112	2011-12-15	2721543	6296922	1	0.5	77.5	12.5	2	30	N	18.9032
Jacks	Jacks-F-3	2009	F-3	0	52.7729	2011-12-15	2721506	6296938	1	1	52.5	27.5	1	27.5	N	18.9032
Jacks	Jacks-F0	2009	F0	0	105.312	2011-12-15	2721628	6296909	0	1.5	70	40	0	35	N	18.9032
Jacks	Jacks-F1	2009	F1	0	99.1597	2011-12-15	2721677	6296884	0	0	70	5	1.5	60	N	18.9032
Jacks	Jacks-F2	2009	F2	0	93.2083	2011-12-15	2721725	6296871	0	1	72.5	2.5	0.5	72.5	N	18.9032
Jacks	Jacks-F3	2009	F3	1	84.4551	2011-12-15	2721776	6296843	0	1.5	42.5	10	2	77.5	N	18.9032
Jacks	Jacks-F4	2009	F4	0	52.2419	2011-12-15	2721803	6296823	0	1.5	37.5	35	2	37.5	N	18.9032
Jacks	Jacks-F5	2009	F5	0	11.4536	2011-12-15	2721854	6296803	0	0	42.5	0	2	32.5	N	18.9032
Jacks	Jacks-G-1	2009	G-1	0	27.5821	2011-12-15	2721575	6296873	0	1	52.5	57.5	0	35	N	18.9032
Jacks	Jacks-G-2	2009	G-2	0	42.8293	2011-12-15	2721519	6296906	1	0	62.5	22.5	1	15	N	18.9032
Jacks	Jacks-G-3	2009	G-3	0	19.7468	2011-12-15	2721484	6296920	1	1	72.5	62.5	0.5	20	N	18.9032
Jacks	Jacks-G0	2009	G0	0	55.2124	2011-12-15	2721616	6296856	0	1	67.5	17.5	1	60	N	18.9032
Jacks	Jacks-G1	2009	G1	0	45.8047	2011-12-15	2721665	6296841	1	1	60	20	1	25	N	18.9032
Jacks	Jacks-G2	2009	G2	0	21.2437	2011-12-15	2721716	6296808	0	2	75	50	0	42.5	N	18.9032
Jacks	Jacks-G3	2009	G3	0	20.0731	2011-12-15	2721764	6296794	0	2	42.5	67.5	1	52.5	N	18.9032
Jacks	Jacks-G4	2009	G4	0	10.0653	2011-12-15	2721794	6296779	0	1	65	52.5	1	17.5	N	18.9032
Jacks	Jacks-H0	2009	H0	0	14.1956	2011-12-15	2721603	6296820	0	1	57.5	5	1	65	N	18.9032
Little Tutu	Little Tutu-1	2008	1	1	28.8631	2011-12-08	2719791	6297432	1	1	55	25	0.5	20	N	1.78749
Little Tutu	Little Tutu-2	2008	2	1	33.4209	2011-12-08	2719868	6297411	1	1	82.5	75	0.5	10	N	1.78749
Little Tutu	Little Tutu-3	2008	3	1	58.0354	2011-12-08	2719822	6297391	1	1	70	55	0	30	N	1.78749
Little Tutu	Little Tutu-4	2008	4	1	36.7707	2011-12-08	2719787	6297381	1	1.5	82.5	0	1	35	N	1.78749
Little Tutu	Little Tutu-5	2008	5	1	6.57558	2011-12-08	2719844	6297357	1	1.5	32.5	47.5	0.5	57.5	N	1.78749
Little Tutu	Little Tutu-6	2008	6	1	16.9584	2011-12-08	2719890	6297375	1	1	70	45	0	10	N	1.78749
Lucky Last	Lucky Last-A-1	2009	A-1	0	10.3293	2012-01-09	2726552	6300193	0	0	72.5	0	1.5	57.5	Y	11.5096
Lucky Last	Lucky Last-A1	2009	A1	0	2.18106	2012-01-09	2726649	6300153	0	0	50	0	0	75	Y	11.5096
Lucky Last	Lucky Last-A2	2009	A2	0	6.5537	2012-01-09	2726692	6300139	1	0	75	0	0	7.5	Y	11.5096
Lucky Last	Lucky Last-A3	2009	A3	0	36.3946	2012-01-09	2726741	6300125	0	0	75	0	1	10	Y	11.5096
Lucky Last	Lucky Last-A4	2009	A4	0	66.4227	2012-01-09	2726795	6300108	0	0	12.5	0	1	72.5	Y	11.5096
Lucky Last	Lucky Last-A5	2009	A5	0	58.9226	2012-01-09	2726839	6300103	0	0	0	2.5	0	90	Y	11.5096
Lucky Last	Lucky Last-AA2	2009	AA2	0	15.1163	2012-01-09	2726708	6300190	0	0	67.5	0	2	60	Y	11.5096
Lucky Last	Lucky Last-AA3	2009	AA3	0	44.2093	2012-01-09	2726765	6300174	0	0	67.5	0	1.5	57.5	Y	11.5096
Lucky Last	Lucky Last-AA4	2009	AA4	0	74.7134	2012-01-09	2726815	6300164	0	0	70	0	0	10	Y	11.5096
Lucky Last	Lucky Last-AA5	2009	AA5	0	42.5911	2012-01-09	2726861	6300147	0	0	50	0	0.5	52.5	Y	11.5096
Lucky Last	Lucky Last-B-1	2009	B-1	0	42.4855	2012-01-09	2726530	6300154	0	0	52.5	0	2	55	Y	11.5096
Lucky Last	Lucky Last-B0	2009	B0	0	56.1723	2012-01-09	2726587	6300132	0	0	50	0	1.5	47.5	Y	11.5096
Lucky Last	Lucky Last-B4	2009	B4	0	18.0767	2012-01-09	2726770	6300076	0	0	60	0	2	10	Y	11.5096
Lucky Last	Lucky Last-B5	2009	B5	0	9.61605	2012-01-09	2726816	6300055	0	0	65	0	0	60	Y	11.5096
Lucky Last	Lucky Last-BB4	2009	BB4	0	26.3448	2012-01-09	2726831	6300205	0	0	45	0	0	57.5	Y	11.5096
Lucky Last	Lucky Last-BB5	2009	BB5	0	21.4095	2012-01-09	2726870	6300195	0	0	40	0	0	45	Y	11.5096
Lucky Last	Lucky Last-C6	2009	C6	0	29.9582	2012-01-09	2726844	6300013	0	0	70	32.5	0.5	12.5	Y	11.5096
Lucky Last	Lucky Last-C7	2009	C7	0	46.5324	2012-01-09	2726882	6299990	0	0	67.5	5	0.5	32.5	Y	11.5096
Lucky Last	Lucky Last-D6	2009	D6	0	18.2293	2012-01-09	2726820	6299949	0	0	42.5	15	0	67.5	Y	11.5096
Lucky Last	Lucky Last-D7	2009	D7	0	2.13504	2012-01-09	2726867	6299942	0	0	17.5	0	0	92.5	Y	11.5096
Lucky Last	Lucky Last-E5	2009	E5	1	19.36	2012-01-09	2726760	6299918	1	0	75	0	1	45	Y	11.5096
Lucky Last	Lucky Last-E6	2009	E6	0	39.6863	2012-01-09	2726793	6299909	1	0	72.5	0	2	0	Y	11.5096
Lucky Last	Lucky Last-E7	2009	E7	1	23.3136	2012-01-09	2726851	6299902	0	0	55	0	2	15	Y	11.5096
Lucky Last	Lucky Last-F4	2009	F4	0	21.3058	2012-01-09	2726691	6299889	1	0	80.5	0	1	75	Y	11.5096
Lucky Last	Lucky Last-F5	2009	F5	1	46.1961	2012-01-09	2726736	6299877	0	0	67.5	5	2	5	Y	11.5096
Lucky Last	Lucky Last-F6	2009	F6	1	33.0771	2012-01-09	2726787	6299863	0	0.5	42.5	15	1	15	Y	11.5096
Lucky Last	Lucky Last-F7	2009	F7	1	59.4079	2012-01-09	2726837	6299848	0	0	62.5	0	2	0	Y	11.5096
Lucky Last	Lucky Last-F8	2009	F8	0	21.8686	2012-01-09	2726882	6299838	0	0	50	0	2	15	Y	11.5096
Lucky Last	Lucky Last-G0	2009	G0	0	7.07759	2012-01-09	2726497	6299917	0	0	60	0	1	12.5	Y	11.5096
Lucky Last	Lucky Last-G1	2009	G1	0	13.669	2012-01-09	2726517	6299896	0	0.5	72.5	0	0	10	Y	11.5096
Lucky Last	Lucky Last-G2	2009	G2	0	21.9676	2012-01-09	2726570	6299886	0	0	75	0	2	0	Y	11.5096
Lucky Last	Lucky Last-G3	2009	G3	0	50.8422	2012-01-09	2726608	6299866	0	0	77.5	0	2	7.5	Y	11.5096
Lucky Last	Lucky Last-G4	2009	G4	1	60.698	2012-01-09	2726662	6299852	1	0	82.5	12.5	1	12.5	Y	11.5096
Lucky Last	Lucky Last-G5	2009	G5	1	58.7132	2012-01-09	2726725	6299832	1	0	80	0	2	5	Y	11.5096
Lucky Last	Lucky Last-H1	2009	H1	0	43.8901	2012-01-09	2726510	6299856	0	0.5	82.5	0	2	0	Y	11.5096
Lucky Last	Lucky Last-H2	2009	H2	0	41.7064	2012-01-09	2726557	6299841	0	0	65	0	1	37.5	Y	11.5096
Lucky Last	Lucky Last-H3	2009	H3	0	39.6496	2012-01-09	2726604	6299832	0	0	80	0	2	10	Y	11.5096
Lucky Last	Lucky Last-H4	2009	H4	0	14.7826	2012-01-09	2726653	6299803	0	0	47.5	12.5	2	52.5	Y	11.5096
Lucky Last	Lucky Last-I1	2009	I1	0	9.00833	2012-01-09	2726489	6299809	0	0	75	0	1	0	Y	11.5096
T74	T74-A1	2009	A1	0	30.3446	2012-01-06	2727040	6301066	0	0	50	0	1	25	Y	15.0538
T74	T74-A2	2009	A2	0	81.4698	2012-01-06	2727075	6301045	0	0	75	0	0	65	Y	15.0538
T74	T74-A3	2009	A3	0	39.2004	2012-01-06	2727128	6301028	0	0	85	12.5	0.5	5	Y	15.0538
T74	T74-A4	2009	A4	0	20.2693	2012-01-06	2727169	6301008	1	0.5	87.5	15	1	2.5	Y	15.0538
T74	T74-A5	2009	A5	0	34.6129	2012-01-06	2727222	6300994	0	0	55	5	1.5	25	Y	15.0538
T74	T74-A6	2009	A6	0	69.6198	2012-01-06	2727261	6300979	0	0.5	85	30	0	42.5	Y	15.0538
T74	T74-A7	2009	A7	0	60.4737	2012-01-06	2727314	6300960	0	0.5	60	0	1	17.5	Y	15.0538
T74	T74-A8	2009	A8	0	4.57497	2012-01-06	2727357	6300936	0	0	55	0	2	40	Y	15.0538
T74	T74-AA1	2009	AA1	0	7.92447	2012-01-06	2727055	6301110	0	0	65	0	2	37.5	Y	15.0538
T74	T74-AA2	2009	AA2	0	52.657	2012-01-06	2727086	6301092	0	0	70	0	1.5	20	Y	15.0538
T74	T74-AA3	2009	AA3	0	22.4199	2012-01-06	2727136	6301078	0	0	87.5	0	1	2.5	Y	15.0538
T74	T74-AA6	2009	AA6	0	12.6316	2012-01-06	2727280	6301020	0	0.5	60	2.5	0	12.5	Y	15.0538
T74	T74-AA7	2009	AA7	0	33.0612	2012-01-06	2727325	6301006	0	0.5	62.5	0	1	17.5	Y	15.0538
T74	T74-B0	2009	B0	0	30.9742	2012-01-06	2726973	6301036	0	0	70	10	0	15	Y	15.0538
T74	T74-B1	2009	B1	0	61.6502	2012-01-06	2727016	6301023	0	0	35	12.5	0	47.5	Y	15.0538
T74	T74-B2	2009	B2	0	114.405	2012-01-06	2727067	6300997	0	0	55	7.5	0	27.5	Y	15.0538
T74	T74-B3	2009	B3	0	81.8527	2012-01-06	2727113	6300986	0	0	82.5	40	0.5	7.5	Y	15.0538
T74	T74-B4	2009	B4	0	74.9616	2012-01-06	2727159	6300966	1	0	55	5	1.5	70	Y	15.0538
T74	T74-B5	2009	B5	0	95.0001	2012-01-06	2727200	6300944	1	0	52.5	0	2	37.5	Y	15.0538
T74	T74-B6	2009	B6	0	63.2874	2012-01-06	2727248	6300935	0	0.5	80	20	0.5	7.5	Y	15.0538
T74	T74-B7	2009	B7	0	11.6159	2012-01-06	2727303	6300917	0	0	62.5	10	1	40	Y	15.0538
T74	T74-BB3	2009	BB3	0	38.0655	2012-01-06	2727163	6301129	0	0	57.5	0	2	42.5	Y	15.0538
T74	T74-C-1	2009	C-1	0	6.6969	2012-01-06	2726911	6300998	0	0	65	0	0	37.5	Y	15.0538
T74	T74-C0	2009	C0	0	80.8667	2012-01-06	2726963	6300971	0	0	60	10	0	67.5	Y	15.0538
T74	T74-C1	2009	C1	0	118.72	2012-01-06	2727002	6300973	0	0	82.5	0	1.5	40	Y	15.0538
T74	T74-C2	2009	C2	0	117.639	2012-01-06	2727046	6300959	0	0	82.5	10	2	0	Y	15.0538
T74	T74-C3	2009	C3	0	102.071	2012-01-06	2727087	6300940	0	0	70	15	0	50	Y	15.0538
T74	T74-C4	2009	C4	0	87.1963	2012-01-06	2727144	6300917	1	0.5	65	30	1.5	10	Y	15.0538
T74	T74-C5	2009	C5	0	54.41	2012-01-06	2727192	6300903	0	0.5	52.5	10	0.5	17.5	Y	15.0538
T74	T74-C6	2009	C6	0	23.9774	2012-01-06	2727233	6300889	0	0	82.5	0	2	0	Y	15.0538
T74	T74-CC3	2009	CC3	0	33.21	2012-01-06	2727181	6301158	0	0	47.5	0	2	7.5	Y	15.0538
T74	T74-D-1	2009	D-1	0	72.2013	2012-01-06	2726895	6300945	0	0	57.5	0	0.5	67.5	Y	15.0538
T74	T74-D-2	2009	D-2	0	42.8551	2012-01-06	2726860	6300978	0	0	67.5	0	0	12.5	Y	15.0538
T74	T74-D-3	2009	D-3	0	44.6178	2012-01-06	2726790	6300995	0	1	82.5	5	0.5	32.5	Y	15.0538
T74	T74-D-4	2009	D-4	0	6.9116	2012-01-06	2726759	6301000	0	0	72.5	0	1	35	Y	15.0538
T74	T74-D0	2009	D0	0	65.346	2012-01-06	2726953	6300934	0	0	57.5	10	1	65	Y	15.0538
T74	T74-D1	2009	D1	0	71.6854	2012-01-06	2726983	6300931	0	0	70	32.5	1	32.5	Y	15.0538
T74	T74-D2	2009	D2	0	57.9433	2012-01-06	2727037	6300913	1	0	82.5	22.5	0.5	22.5	Y	15.0538
T74	T74-D3	2009	D3	0	36.4563	2012-01-06	2727071	6300891	0	0	87.5	5	0	5	Y	15.0538
T74	T74-D4	2009	D4	0	18.6069	2012-01-06	2727124	6300861	0	0.5	57.5	10	1	25	Y	15.0538
T74	T74-DD3	2009	DD3	0	28.3349	2012-01-06	2727196	6301205	0	0	55	0	2	50	Y	15.0538
T74	T74-E-1	2009	E-1	0	41.1043	2012-01-06	2726873	6300900	0	0	80	0	1.5	15	Y	15.0538
T74	T74-E-2	2009	E-2	0	78.3248	2012-01-06	2726839	6300922	0	0	72.5	0	1	10	Y	15.0538
T74	T74-E-3	2009	E-3	0	83.8405	2012-01-06	2726797	6300937	0	1	77.5	0	0.5	5	Y	15.0538
T74	T74-E-4	2009	E-4	0	30.1865	2012-01-06	2726750	6300960	0	0.5	72.5	0	1	27.5	Y	15.0538
T74	T74-EE3	2009	EE3	0	27.8326	2012-01-06	2727216	6301253	0	0	67.5	0	1.5	32.5	Y	15.0538
T74	T74-F-2	2009	F-2	0	34.7443	2012-01-06	2726808	6300866	0	0	65	0	0	90	Y	15.0538
T74	T74-F-3	2009	F-3	0	90.3371	2012-01-06	2726780	6300901	0	0	70	0	0	20	Y	15.0538
T74	T74-F-4	2009	F-4	0	50.3344	2012-01-06	2726727	6300913	0	0	72.5	0	1	7.5	Y	15.0538
T74	T74-G-2	2009	G-2	0	38.1725	2012-01-06	2726796	6300825	0	0	72.5	0	0	55	Y	15.0538
T74	T74-G-3	2009	G-3	0	78.462	2012-01-06	2726755	6300855	0	0	42.5	0	0	90	Y	15.0538
T74	T74-G-4	2009	G-4	0	53.0355	2012-01-06	2726710	6300878	0	0	80	0	1.5	12.5	Y	15.0538
T74	T74-H-2	2009	H-2	0	15.3842	2012-01-06	2726784	6300789	0	0	80	0	2	5	Y	15.0538
T74	T74-H-3	2009	H-3	0	16.619	2012-01-06	2726739	6300798	0	0	62.5	0	0	47.5	Y	15.0538
Te Hape Iti	Te Hape Iti-A1	2008	A1	1	33.7963	2012-01-07	2722406	6294273	0	0	67.5	0	2	12.5	Y	8.31195
Te Hape Iti	Te Hape Iti-A2	2008	A2	0	36.3828	2012-01-07	2722452	6294258	0	0	55	0	2	45	Y	8.31195
Te Hape Iti	Te Hape Iti-A3	2008	A3	0	7.34689	2012-01-07	2722495	6294247	0	0	62.5	0	2	47.5	Y	8.31195
Te Hape Iti	Te Hape Iti-A4	2008	A4	1	25.7587	2012-01-07	2722547	6294206	0	0	57.5	0	2	67.5	Y	8.31195
Te Hape Iti	Te Hape Iti-A7	2008	A7	0	16.4714	2012-01-07	2722692	6294187	0	0	52.5	0	1	20	Y	8.31195
Te Hape Iti	Te Hape Iti-A8	2008	A8	0	7.975	2012-01-07	2722741	6294169	0	0	67.5	0	1	60	Y	8.31195
Te Hape Iti	Te Hape Iti-B1	2008	B1	0	55.4455	2012-01-07	2722390	6294231	0	0.5	30	7.5	1	85	Y	8.31195
Te Hape Iti	Te Hape Iti-B2	2008	B2	1	76.6706	2012-01-07	2722434	6294219	0	1	37.5	7.5	1	7.5	Y	8.31195
Te Hape Iti	Te Hape Iti-B3	2008	B3	0	79.041	2012-01-07	2722482	6294190	0	0	57.5	0	2	25	Y	8.31195
Te Hape Iti	Te Hape Iti-B4	2008	B4	1	64.075	2012-01-07	2722528	6294175	0	0.5	55	0	2	60	Y	8.31195
Te Hape Iti	Te Hape Iti-B5	2008	B5	1	37.4541	2012-01-07	2722578	6294158	0	0	80	0	1.5	0	Y	8.31195
Te Hape Iti	Te Hape Iti-B7	2008	B7	0	29.3972	2012-01-07	2722673	6294146	0	0	52.5	0	1.5	72.5	Y	8.31195
Te Hape Iti	Te Hape Iti-B8	2008	B8	0	12.6214	2012-01-07	2722718	6294118	0	1	62.5	0	0	65	Y	8.31195
Te Hape Iti	Te Hape Iti-C1	2008	C1	1	43.801	2012-01-07	2722368	6294191	0	0.5	62.5	0	2	10	Y	8.31195
Te Hape Iti	Te Hape Iti-C2	2008	C2	1	97.9134	2012-01-07	2722424	6294168	0	0	57.5	5	2	15	Y	8.31195
Te Hape Iti	Te Hape Iti-C3	2008	C3	1	115.083	2012-01-07	2722467	6294155	0	0.5	42.5	0	2	32.5	Y	8.31195
Te Hape Iti	Te Hape Iti-C4	2008	C4	0	59.6689	2012-01-07	2722523	6294132	0	0	0	0	0	95	Y	8.31195
Te Hape Iti	Te Hape Iti-C5	2008	C5	0	15.0694	2012-01-07	2722559	6294113	0	0	75	0	2	17.5	Y	8.31195
Te Hape Iti	Te Hape Iti-C7	2008	C7	0	42.8554	2012-01-07	2722652	6294090	0	0.5	57.5	0	1	50	Y	8.31195
Te Hape Iti	Te Hape Iti-C8	2008	C8	1	0.28474	2012-01-07	2722696	6294077	0	1	55	0	1	65	Y	8.31195
Te Hape Iti	Te Hape Iti-D1	2008	D1	0	12.1474	2012-01-07	2722355	6294139	0	0	55	2.5	2	70	Y	8.31195
Te Hape Iti	Te Hape Iti-D2	2008	D2	0	43.016	2012-01-07	2722410	6294121	0	0	37.5	5	1	70	Y	8.31195
Te Hape Iti	Te Hape Iti-D3	2008	D3	1	51.5463	2012-01-07	2722452	6294104	0	1	45	5	1	60	Y	8.31195
Te Hape Iti	Te Hape Iti-D4	2008	D4	1	55.7513	2012-01-07	2722510	6294088	0	0.5	60	2.5	2	30	Y	8.31195
Te Hape Iti	Te Hape Iti-D5	2008	D5	0	20.884	2012-01-07	2722537	6294077	0	0	65	0	0.5	15	Y	8.31195
Te Hape Iti	Te Hape Iti-D6	2008	D6	0	7.67797	2012-01-07	2722589	6294064	0	0	65	0	1	10	Y	8.31195
Te Hape Iti	Te Hape Iti-D7	2008	D7	0	43.7429	2012-01-07	2722632	6294048	0	0	55	0	1	35	Y	8.31195
Te Hape Iti	Te Hape Iti-D8	2008	D8	0	4.94849	2012-01-07	2722681	6294018	0	1	45	0	0	77.5	Y	8.31195
Te Hape Iti	Te Hape Iti-E4	2008	E4	0	20.9021	2012-01-07	2722475	6294040	0	0	57.5	0	1	7.5	Y	8.31195
Te Hape Iti	Te Hape Iti-E5	2008	E5	0	35.5239	2012-01-07	2722524	6294027	0	0	55	0	2	5	Y	8.31195
Te Hape Iti	Te Hape Iti-E7	2008	E7	0	25.3316	2012-01-07	2722618	6293996	0	0	70	0	1	35	Y	8.31195
Te Hape Iti	Te Hape Iti-E8	2008	E8	0	30.288	2012-01-07	2722650	6293973	0	0	55	0	1	22.5	Y	8.31195
Te Hape Iti	Te Hape Iti-F4	2008	F4	0	0.310455	2012-01-07	2722464	6293993	0	0	52.5	0	1	52.5	Y	8.31195
Ted's	Ted's-A1	2008	A1	0	0.724093	2012-01-09	2723190	6298119	0	1	80	0	2	60	N	6.49423
Ted's	Ted's-A2	2008	A2	1	38.3406	2012-01-09	2723239	6298082	1	1.5	45	57.5	1.5	32.5	N	6.49423
Ted's	Ted's-A3	2008	A3	1	80.5658	2012-01-09	2723282	6298056	1	0.5	75	0	1	35	N	6.49423
Ted's	Ted's-A4	2008	A4	0	46.5436	2012-01-09	2723322	6298049	0	1.5	75	0	1	50	N	6.49423
Ted's	Ted's-A6	2008	A6	1	8.17812	2012-01-09	2723386	6297998	0	0	50	0	1	15	N	6.49423
Ted's	Ted's-AA3	2008	AA3	0	11.0636	2012-01-09	2723301	6298115	0	1	77.5	75	0	27.5	N	6.49423
Ted's	Ted's-AA4	2008	AA4	0	53.4075	2012-01-09	2723343	6298093	0	2	40	37.5	1.5	67.5	N	6.49423
Ted's	Ted's-AA5	2008	AA5	0	78.7981	2012-01-09	2723386	6298075	0	1	47.5	15	2	50	N	6.49423
Ted's	Ted's-AA6	2008	AA6	0	48.8767	2012-01-09	2723429	6298044	0	0.5	52.5	5	2	15	N	6.49423
Ted's	Ted's-B1	2008	B1	1	26.3155	2012-01-09	2723170	6298055	0	0.5	50	2.5	2	62.5	N	6.49423
Ted's	Ted's-B2	2008	B2	0	94.4919	2012-01-09	2723222	6298036	1	0.5	65	12.5	1	30	N	6.49423
Ted's	Ted's-B3	2008	B3	0	66.146	2012-01-09	2723261	6298014	1	0.5	60	5	2	47.5	N	6.49423
Ted's	Ted's-BB4	2008	BB4	1	12.3012	2012-01-09	2723359	6298136	0	1	60	0	2	50	N	6.49423
Ted's	Ted's-BB5	2008	BB5	0	26.8118	2012-01-09	2723407	6298117	0	1	55	22.5	2	62.5	N	6.49423
Ted's	Ted's-BB6	2008	BB6	0	39.6878	2012-01-09	2723452	6298092	0	0	82.5	0	2	15	N	6.49423
Ted's	Ted's-C1	2008	C1	1	27.1154	2012-01-09	2723155	6298008	0	1.5	55	2.5	2	60	N	6.49423
Ted's	Ted's-C2	2008	C2	1	79.538	2012-01-09	2723201	6297990	0	1	60	0	2	47.5	N	6.49423
Ted's	Ted's-C3	2008	C3	1	20.0497	2012-01-09	2723248	6297968	0	1	27.5	30	2	45	N	6.49423
Ted's	Ted's-D2	2008	D2	0	40.7628	2012-01-09	2723185	6297939	0	1	77.5	2.5	2	40	N	6.49423
Ted's	Ted's-D3	2008	D3	0	3.1954	2012-01-09	2723239	6297920	1	2	30	17.5	1	62.5	N	6.49423
TH Toru	TH Toru-A1	2009	A1	1	39.0932	2012-01-07	2722005	6293461	0	0	87.5	2.5	2	0	Y	9.90491
TH Toru	TH Toru-A2	2009	A2	0	1.12619	2012-01-07	2722049	6293437	0	1	52.5	2.5	0	77.5	Y	9.90491
TH Toru	TH Toru-A3	2009	A3	0	14.655	2012-01-07	2722088	6293407	0	0	75	0	2	35	Y	9.90491
TH Toru	TH Toru-B1	2009	B1	0	26.1193	2012-01-07	2721992	6293425	0	0	45	10	1	25	Y	9.90491
TH Toru	TH Toru-B10	2009	B10	0	9.05524	2012-01-07	2722394	6293266	0	0.5	55	5	0	57.5	Y	9.90491
TH Toru	TH Toru-B2	2009	B2	0	50.8945	2012-01-07	2722024	6293403	0	1	37.5	20	0	72.5	Y	9.90491
TH Toru	TH Toru-B3	2009	B3	1	42.303	2012-01-07	2722070	6293373	0	0	75	2.5	2	7.5	Y	9.90491
TH Toru	TH Toru-B7	2009	B7	0	25.1936	2012-01-07	2722261	6293325	0	0	77.5	2.5	2	0	Y	9.90491
TH Toru	TH Toru-B8	2009	B8	0	17.4067	2012-01-07	2722305	6293312	1	0	80	37.5	2	5	Y	9.90491
TH Toru	TH Toru-B9	2009	B9	0	60.5922	2012-01-07	2722355	6293287	0	0.5	67.5	10	0.5	45	Y	9.90491
TH Toru	TH Toru-C1	2009	C1	0	20.7111	2012-01-07	2721965	6293372	0	0.5	85	0	0	62.5	Y	9.90491
TH Toru	TH Toru-C10	2009	C10	0	3.87274	2012-01-07	2722377	6293232	0	0	62.5	0	0	70	Y	9.90491
TH Toru	TH Toru-C2	2009	C2	0	47.9084	2012-01-07	2721999	6293350	0	0	55	5	2	42.5	Y	9.90491
TH Toru	TH Toru-C3	2009	C3	1	70.867	2012-01-07	2722053	6293334	0	0	65	0	0	25	Y	9.90491
TH Toru	TH Toru-C4	2009	C4	1	29.1327	2012-01-07	2722096	6293315	0	0	37.5	0	0	80	Y	9.90491
TH Toru	TH Toru-C5	2009	C5	0	42.6294	2012-01-07	2722132	6293313	0	0	80	7.5	1	5	Y	9.90491
TH Toru	TH Toru-C6	2009	C6	0	17.0529	2012-01-07	2722190	6293297	1	0	72.5	2.5	0.5	12.5	Y	9.90491
TH Toru	TH Toru-C7	2009	C7	0	40.8901	2012-01-07	2722236	6293281	1	0	72.5	0	1.5	5	Y	9.90491
TH Toru	TH Toru-C8	2009	C8	0	100.12	2012-01-07	2722280	6293252	1	0	72.5	12.5	2	0	Y	9.90491
TH Toru	TH Toru-C9	2009	C9	0	65.474	2012-01-07	2722322	6293240	0	0	65	12.5	2	25	Y	9.90491
TH Toru	TH Toru-D2	2009	D2	0	23.7784	2012-01-07	2721988	6293309	0	0.5	75	7.5	2	20	Y	9.90491
TH Toru	TH Toru-D3	2009	D3	0	57.6983	2012-01-07	2722029	6293281	0	1	70	7.5	2	37.5	Y	9.90491
TH Toru	TH Toru-D4	2009	D4	0	6.05273	2012-01-07	2722083	6293273	0	0	67.5	2.5	1	45	Y	9.90491
TH Toru	TH Toru-D5	2009	D5	0	16.9284	2012-01-07	2722123	6293279	0	0	75	12.5	0.5	25	Y	9.90491
TH Toru	TH Toru-D6	2009	D6	1	70.9225	2012-01-07	2722168	6293261	0	0	57.5	32.5	0	47.5	Y	9.90491
TH Toru	TH Toru-D7	2009	D7	0	74.7456	2012-01-07	2722214	6293247	0	0	55	17.5	0	80	Y	9.90491
TH Toru	TH Toru-D8	2009	D8	0	81.1079	2012-01-07	2722263	6293218	0	0	52.5	22.5	0.5	62.5	Y	9.90491
TH Toru	TH Toru-D9	2009	D9	0	37.7216	2012-01-07	2.7223e+06	6293201	0	0	77.5	5	1	10	Y	9.90491
TH Toru	TH Toru-E2	2009	E2	0	15.6616	2012-01-07	2721964	6293257	0	1	62.5	0	0	70	Y	9.90491
TH Toru	TH Toru-E3	2009	E3	0	12.1143	2012-01-07	2722000	6293242	0	0	77.5	0	2	0	Y	9.90491
TH Toru	TH Toru-E4	2009	E4	0	12.9897	2012-01-07	2722053	6293234	0	0.5	47.5	7.5	0.5	30	Y	9.90491
TH Toru	TH Toru-E5	2009	E5	0	30.101	2012-01-07	2722109	6293235	0	0	85	0	1	0	Y	9.90491
TH Toru	TH Toru-E6	2009	E6	0	48.0555	2012-01-07	2722156	6293218	0	0	37.5	2.5	0	95	Y	9.90491
TH Toru	TH Toru-E7	2009	E7	0	59.158	2012-01-07	2722197	6293198	0	0	47.5	40	0	62.5	Y	9.90491
TH Toru	TH Toru-E8	2009	E8	0	40.404	2012-01-07	2722253	6293170	0	0	65	7.5	0	65	Y	9.90491
TH Toru	TH Toru-E9	2009	E9	0	8.08817	2012-01-07	2722281	6293162	0	0	57.5	0	0	72.5	Y	9.90491
TH Toru	TH Toru-F5	2009	F5	0	5.95759	2012-01-07	2722089	6293187	0	0	82.5	0	1	0	Y	9.90491
TH Toru	TH Toru-F7	2009	F7	0	12.609	2012-01-07	2722172	6293161	0	1	37.5	12.5	0.5	70	Y	9.90491
TH Toru	TH Toru-F8	2009	F8	0	52.6836	2012-01-07	2722218	6293137	0	0	57.5	2.5	0	60	Y	9.90491
TH Toru	TH Toru-F9	2009	F9	0	22.1278	2012-01-07	2722251	6293123	0	0	45	5	0.5	70	Y	9.90491
TH Toru	TH Toru-G8	2009	G8	0	21.3415	2012-01-07	2722203	6293096	0	0	65	0	1	15	Y	9.90491
Tutu	Tutu-A1	2008	A1	1	37.9135	2011-12-07	2720076	6297409	1	1.5	55	10	0	55	N	4.47337
Tutu	Tutu-A2	2008	A2	1	58.8037	2011-12-07	2720120	6297428	1	1	50	77.5	0.5	12.5	N	4.47337
Tutu	Tutu-A3	2008	A3	1	31.6266	2011-12-07	2720166	6297440	1	1	42.5	10	0	20	N	4.47337
Tutu	Tutu-A4	2008	A4	1	23.8682	2011-12-07	2720212	6297447	0	1	65	32.5	0	27.5	N	4.47337
Tutu	Tutu-B1	2008	B1	1	11.5288	2011-12-07	2720075	6297369	1	1.5	70	25	0	27.5	N	4.47337
Tutu	Tutu-B2	2008	B2	1	93.0292	2011-12-07	2720146	6297383	1	1	70	15	0	40	N	4.47337
Tutu	Tutu-B3	2008	B3	1	82.7202	2011-12-07	2720177	6297394	0	1	55	2.5	2	20	N	4.47337
Tutu	Tutu-B4	2008	B4	1	40.1175	2011-12-07	2720222	6297411	1	0.5	75	0	1	25	N	4.47337
Tutu	Tutu-C1	2008	C1	1	16.6534	2011-12-07	2720117	6297308	1	2	50	70	0	35	N	4.47337
Tutu	Tutu-C2	2008	C2	1	58.9536	2011-12-07	2720148	6297326	1	1	67.5	15	0	15	N	4.47337
Tutu	Tutu-C3	2008	C3	0	102.26	2011-12-07	2720198	6297342	1	1	65	0	1	57.5	N	4.47337
Tutu	Tutu-C4	2008	C4	0	73.8719	2011-12-07	2720228	6297361	1	1.5	85	2.5	2	60	N	4.47337
Tutu	Tutu-D1	2008	D1	1	15.5014	2011-12-07	2720123	6297265	1	1	70	2.5	0	15	N	4.47337
Tutu	Tutu-D2	2008	D2	0	65.9271	2011-12-07	2720163	6297282	1	1	85	15	0	12.5	N	4.47337
Tutu	Tutu-D3	2008	D3	0	57.1756	2011-12-07	2720201	6297298	1	1	72.5	0	1	27.5	N	4.47337
Tutu	Tutu-D4	2008	D4	0	39.8758	2011-12-07	2720253	6297319	1	1	85	10	0.5	17.5	N	4.47337
Tutu	Tutu-E2	2008	E2	0	14.2717	2011-12-07	2720172	6297234	1	1	72.5	5	0.5	37.5	N	4.47337
Twisted	Twisted-A1	2009	A1	0	25.0642	2011-01-14	2725969	6299502	0	1	45	5	0	62.5	N	6.02926
Twisted	Twisted-A2	2009	A2	1	48.3471	2011-01-14	2726018	6299476	0	0	75	0	2	7.5	N	6.02926
Twisted	Twisted-A3	2009	A3	0	37.608	2011-01-14	2726078	6299461	0	0	75	2.5	1.5	12.5	N	6.02926
Twisted	Twisted-A4	2009	A4	1	29.3847	2011-01-14	2726121	6299451	1	0	77.5	2.5	1	5	N	6.02926
Twisted	Twisted-A5	2009	A5	0	36.0274	2011-01-14	2726166	6299422	0	0	75	2.5	1	27.5	N	6.02926
Twisted	Twisted-B0	2009	B0	0	38.035	2011-01-14	2725916	6299470	0	0	65	0	0.5	12.5	N	6.02926
Twisted	Twisted-B1	2009	B1	0	76.4501	2011-01-14	2725949	6299455	0	1	67.5	12.5	0	37.5	N	6.02926
Twisted	Twisted-B2	2009	B2	0	94.7331	2011-01-14	2726005	6299442	0	1	75	10	1	50	N	6.02926
Twisted	Twisted-B3	2009	B3	1	67.8164	2011-01-14	2726053	6299421	0	1	45	7.5	2	52.5	N	6.02926
Twisted	Twisted-B4	2009	B4	0	11.6427	2011-01-14	2726111	6299398	0	1	62.5	45	0	60	N	6.02926
Twisted	Twisted-C0	2009	C0	0	3.39986	2011-01-14	2725881	6299421	0	0	45	0	1	70	N	6.02926
Twisted	Twisted-C1	2009	C1	1	70.3742	2011-01-14	2725938	6299418	0	2	75	87.5	0	15	N	6.02926
Twisted	Twisted-C2	2009	C2	1	57.8233	2011-01-14	2725984	6299391	0	1	70	42.5	0	10	N	6.02926
Twisted	Twisted-C3	2009	C3	1	8.00701	2011-01-14	2726033	6299375	0	2	60	12.5	0	82.5	N	6.02926
Twisted	Twisted-D0	2009	D0	0	45.1398	2011-01-14	2725872	6299368	0	0	42.5	0	1	65	N	6.02926
Twisted	Twisted-D1	2009	D1	0	85.0664	2011-01-14	2725908	6299352	0	0.5	65	0	0	55	N	6.02926
Twisted	Twisted-E0	2009	E0	0	44.8073	2011-01-14	2725865	6299323	0	0.5	47.5	0	0.5	65	N	6.02926
